# Supplementary material for: The Role of Thermokarst Lake Expansion in Altering the Microbial Community and Methane Cycling in Beiluhe Basin on Tibetan Plateau
Source: Microorganisms. 2022 Aug 10;10(8):1620. doi: 10.3390/microorganisms10081620 (PMC9412574; doi:10.3390/microorganisms10081620)
Supplement: Supplementary file 1 [file microorganisms-10-01620-s001.zip]

Archive with 1 entries (1 files):
- microorganisms-1825792-supplementary.pdf
